# Supplementary material for: Structural characterization of antibody-responses following Zolgensma treatment for AAV capsid engineering to expand patient cohorts
Source: Nat Commun. 2025 Apr 19;16:3731. doi: 10.1038/s41467-025-59088-4 (PMC12009303; doi:10.1038/s41467-025-59088-4)
Supplement: Supplementary file 4 — Source Data [file 41467_2025_59088_MOESM4_ESM.xlsx]

## Sheet: Figure 7b
Sample	Primary Antibody	Secondary Antibody
mAb 1-1	mAb 1-1	Goat pAb to Hu
mAb 1-2	mAb 1-2	Goat pAb to Hu			left AAV5 and hAEV6 (Q588Y) not shown in Figure 7b
mAb 1-3	mAb 1-3	Goat pAb to Hu
mAb 1-4	mAb 1-4	Goat pAb to Hu
mAb 1-5	mAb 1-5	Goat pAb to Hu
mAb 1-6	mAb 1-6	Goat pAb to Hu
mAb 1-7	mAb 1-7	Goat pAb to Hu
mAb 2-1	mAb 2-1	Goat pAb to Hu
mAb 2-2	mAb 2-2	Goat pAb to Hu
mAb 2-3	mAb 2-3	Goat pAb to Hu
mAb 2-4	mAb 2-4	Goat pAb to Hu				mAb1-1						mAb2-1					mAb3-1
mAb 2-5	mAb 2-5	Goat pAb to Hu
mAb 2-6	mAb 2-6	Goat pAb to Hu
mAb 2-7	mAb 2-7	Goat pAb to Hu
mAb 3-1	mAb 3-1	Goat pAb to Hu
mAb 3-2	mAb 3-2	Goat pAb to Hu
mAb 3-3	mAb 3-3	Goat pAb to Hu
mAb 3-4	mAb 3-4	Goat pAb to Hu
mAb 3-5	mAb 3-5	Goat pAb to Hu
mAb 3-6	mAb 3-6	Goat pAb to Hu
mAb 3-7	mAb 3-7	Goat pAb to Hu				mAb1-2						mAb2-2					mAb3-2
mAb-B1	mAb-B1	Anti-mouse IgG
		Loading pattern
						mAb1-3						mAb2-3					mAb3-3
						mAb1-4						mAb2-4					mAb3-4
																	mAb3-5
mAbB1						mAb1-5						mAb2-5
						mAb1-6						mAb2-6					mAb3-6
						mAb1-7											mAb3-7
												mAb2-7

## Sheet: Figure 7c&d
	Raw Data Transduction Assay
	Sample	I	II	III	Mean	STDEV
	AAV2	899552	822110	862514	861392	38733.2
	AAV2+Hep	114798	95662	96591	102350	10790
	AAV9	83463	100912	93625	92666.7	8763.89
	AAV9+Hep	65867	86502	92801	81723.3	14088.5
	hAEV5	32650	35524	41828	36667.3	4694.61
	hAEV5+Hep	48287	39885	43702	43958	4206.85
	hAEV6-Q588R	518693	817316	931241	755750	213053
	hAEV6+Hep	223868	216568	200943	213793	11711.7
	hAEV6-Q588Y	63397	80935	69896	71409.3	8866.4
	hAEV6-Q588Y+Hep	79859	76265	74738	76954	2629.11
	Figure 7c
	Sample	Mean	STDEV	Normalized Mean	Normalized STDEV	Normalized data points
	AAV2	861392	38733.2	9.2956	0.417984	9.7074	8.87169	9.30771
	AAV9	92666.7	8763.89	1	0.0945743	0.90068	1.08898	1.01034
	hAEV5	36667.3	4694.61	0.395691	0.0506612	0.352338	0.383353	0.451381
	hAEV6-Q588R	755750	213053	8.15558	2.29914	5.59741	8.81996	10.0494
	hAEV6-Q588Y	71409.3	8866.4	0.770604	0.0956805	0.68414	0.873399	0.754273
	Figure 7d
	Sample	Normalized Mean	Normalized STDEV	Normalized data points
	AAV2	1	0.0449658	1.0443	0.954397	1.0013
	AAV2+Hep	0.11882	0.0125262	0.13327	0.111055	0.112134
	AAV9	1	0.0945743	0.90068	1.08898	1.01034
	AAV9+Hep	0.881906	0.152035	0.710795	0.933475	1.00145
	hAEV5	1	0.128032	0.890438	0.968819	1.14074
	hAEV5+Hep	1.19883	0.11473	1.31689	1.08775	1.19185
	hAEV6-Q588R	1	0.28191	0.686329	1.08146	1.23221
	hAEV6+Hep	0.282889	0.0154968	0.29622	0.28656	0.265886
	hAEV6-Q588Y	1	0.124163	0.887797	1.1334	0.978808
	hAEV6-Q588Y+Hep	1.07765	0.0368174	1.11833	1.068	1.04661

## Sheet: Figure 7e
		Raw Data Neutralization Assay
		AAV9	No mAbs	All mAbs				Escaping mAbs
				1	10	100	1000	1	10	100	1000
		I	71189	38596	10797	1508	779	38433	7855	1436	2296
		I	75558	40756	17065	3824	1844	58369	17934	3221	1291
		III	62393	36662	5139	1941	918	40439	16426	1976	2412
		hAEV5	No mAbs	All mAbs				Escaping mAbs
				1	10	100	1000	1	10	100	1000
		I	130615	124274	93802	56523	3134	105655	107879	171421	195102
		I	81915	71027	67104	83340	856	76151	63173	129230	118058
		III	82027	74677	81463	84137	1442	94133	82586	130182	92846
		hAEV6 Q588R	No mAbs	All mAbs				Escaping mAbs
				1	10	100	1000	1	10	100	1000
		I	117510	67987	90243	18293	2762	179382	153183	173679	169083
		I	133434	150675	130874	7407	3090	176463	158698	177581	200201
		III	181048	163998	149239	35944	3473	264653	264928	285739	334710
		Normalized Data Neutralization Assay
		AAV9	No mAbs	All mAbs				Escaping mAbs
				1	10	100	1000	1	10	100	1000
		I	1	0.542162	0.151667	0.021183	0.0109427	0.539873	0.11034	0.0201717	0.0322522			calculated p-values
		I	1	0.5394	0.225853	0.0506101	0.0244051	0.772506	0.237354	0.0426295	0.0170862
		III	1	0.587598	0.082365	0.0311093	0.0147132	0.648134	0.263267	0.0316702	0.0386582			compared samples	condition		p-value
		mean	1	0.556387	0.153295	0.0343008	0.016687	0.653504	0.203654	0.0314905	0.0293322			AAV9 vs. hAEV5	Escaping mAbs	1	0.0613
		STDEV	0	0.0270649	0.0717578	0.0149709	0.00694485	0.11641	0.0818439	0.01123	0.0110785					10	0.001295
																100	9.44e-05
		hAEV5	No mAbs	All mAbs				Escaping mAbs								1000	0.000326
				1	10	100	1000	1	10	100	1000			AAV9 vs. hAEV6-Q588R	Escaping mAbs	1	0.000936
		I	1	0.951453	0.718156	0.432745	0.0239942	0.808904	0.825931	1.31241	1.49372					10	0.000274
		I	1	0.867082	0.819191	1.0174	0.0104499	0.929634	0.771202	1.57761	1.44123					100	3.3e-05
		III	1	0.910395	0.993124	1.02572	0.0175796	1.14759	1.00681	1.58706	1.1319					1000	0.000247
		mean	1	0.909643	0.84349	0.825288	0.0173412	0.962041	0.867983	1.49236	1.35561
		STDEV	0	0.0421905	0.139085	0.339978	0.00677531	0.171651	0.123307	0.155911	0.195515			AAV9 vs. hAEV5	All mAbs	1	0.000266
																10	0.00158
		hAEV6 Q588R	No mAbs	All mAbs				Escaping mAbs								100	0.0152
				1	10	100	1000	1	10	100	1000					1000	1
		I	1	0.578564	0.76796	0.155672	0.0235044	1.52653	1.30357	1.47799	1.43888			AAV9 vs. hAEV6-Q588R	All mAbs	1	0.1292
		I	1	1.12921	0.980814	0.0555106	0.0231575	1.32247	1.18934	1.33085	1.50037					10	0.000705
		III	1	0.905826	0.824306	0.198533	0.0191828	1.46178	1.4633	1.57825	1.84874					100	0.0544
		mean	1	0.8712	0.857694	0.136572	0.0219482	1.43693	1.31874	1.46237	1.596					1000	1
		STDEV	0	0.276951	0.110285	0.0733993	0.00240123	0.104272	0.137611	0.124437	0.221027

## Sheet: Figure 7f
		Endpoint Dilution Titer								Raw ELISA data
		Patient	AAV9	hAEV5	Reduction	hAEV6-Q588R	Reduction			Dilution			400	800	1600	3200	6400	12800	25600	51200	102400	204800	409600	819200
		Pt 1	51200	12800	4	12800	4			Pt 1	AAV9	F	2.84	2.749	2.556	2.09	1.487	0.911	0.501	0.478	0.16	0.099	0.067	0.053
		Pt 2	25600	3200	8	1600	16						2.866	2.753	2.538	2.092	1.476	0.885	0.507	0.482	0.158	0.098	0.066	0.053
		Pt 3	25600	3200	8	3200	8					B	0.078	0.043	0.042	0.037	0.038	0.047	0.047	0.047	0.037	0.038	0.037	0.038
		Pt 4	51200	6400	8	3200	16						0.051	0.045	0.044	0.042	0.043	0.041	0.041	0.041	0.041	0.042	0.042	0.047
		Pt 5	204800	12800	16	12800	16				Ratio (F/B)		44.2326	62.5227	59.2326	52.9367	36.5802	20.4091	11.4545	10.9091	4.07692	2.4625	1.68354	1.24706
		Pt 6	409600	51200	8	25600	16				hAEV5	F	2.846	2.668	2.267	1.681	1.073	0.61	0.337	0.188	0.112	0.076	0.056	0.049
													2.847	2.672	2.283	1.71	1.079	0.607	0.198	0.184	0.107	0.071	0.054	0.049
												B	0.078	0.043	0.042	0.037	0.038	0.047	0.047	0.047	0.037	0.038	0.037	0.038
													0.051	0.045	0.044	0.042	0.043	0.041	0.041	0.041	0.041	0.042	0.042	0.047
											Ratio (F/B)		44.1318	60.6818	52.907	42.9241	26.5679	13.8295	6.07955	4.22727	2.80769	1.8375	1.39241	1.15294
											hAEV6-Q588R	F	2.508	2.184	1.722	1.172	0.693	0.407	0.217	0.134	0.089	0.065	0.052	0.046
													2.507	2.159	1.696	1.146	0.686	0.391	0.221	0.133	0.087	0.065	0.051	0.046
												B	0.073	0.058	0.051	0.08	0.046	0.044	0.044	0.041	0.041	0.04	0.04	0.043
													0.106	0.067	0.055	0.065	0.049	0.045	0.043	0.043	0.043	0.046	0.042	0.045
											Ratio (F/B)		28.0168	34.744	32.2453	15.9862	14.5158	8.96629	5.03448	3.17857	2.09524	1.51163	1.2561	1.04545
										Dilution			400	800	1600	3200	6400	12800	25600	51200	102400	204800	409600	819200
										Pt 2	AAV9	F	2.594	2.317	1.807	1.169	0.727	0.497	0.397	0.142	0.088	0.063	0.051	0.046
													2.635	2.314	1.84	1.199	0.708	0.486	0.367	0.133	0.084	0.062	0.049	0.054
												B	0.047	0.044	0.042	0.051	0.057	0.04	0.04	0.04	0.041	0.054	0.041	0.059
													0.041	0.046	0.045	0.044	0.043	0.048	0.042	0.042	0.043	0.042	0.042	0.045
											Ratio (F/B)		59.4205	51.4556	41.9195	24.9263	14.35	11.1705	9.31707	3.35366	2.04762	1.30208	1.20482	0.961538
											hAEV5	F	2.529	2.03	1.422	0.446	0.399	0.271	0.152	0.1	0.07	0.054	0.048	0.045
													2.568	2.004	1.385	0.417	0.369	0.263	0.15	0.106	0.066	0.05	0.045	0.041
												B	0.047	0.044	0.042	0.051	0.057	0.04	0.04	0.04	0.041	0.054	0.041	0.059
													0.041	0.046	0.045	0.044	0.043	0.048	0.042	0.042	0.043	0.042	0.042	0.045
											Ratio (F/B)		57.9205	44.8222	32.2644	9.08421	7.68	6.06818	3.68293	2.5122	1.61905	1.08333	1.12048	0.826923
											hAEV6-Q588R	F	1.54	0.98	0.621	0.354	0.208	0.124	0.083	0.062	0.059	0.046	0.043	0.043
													1.515	1.012	0.631	0.366	0.208	0.123	0.084	0.062	0.05	0.045	0.042	0.042
												B	0.061	0.054	0.05	0.046	0.049	0.042	0.042	0.041	0.04	0.041	0.039	0.04
													0.064	0.055	0.052	0.049	0.049	0.044	0.043	0.042	0.043	0.042	0.042	0.045
											Ratio (F/B)		24.44	18.2752	12.2745	7.57895	4.2449	2.87209	1.96471	1.49398	1.31325	1.09639	1.04938	1
										Dilution			400	800	1600	3200	6400	12800	25600	51200	102400	204800	409600	819200
										Pt 3	AAV9	F	2.687	2.423	1.923	1.326	0.841	0.453	0.455	0.155	0.093	0.065	0.052	0.046
													2.709	2.446	1.935	1.305	0.831	0.452	0.455	0.15	0.092	0.065	0.05	0.045
												B	0.049	0.045	0.044	0.052	0.042	0.043	0.04	0.04	0.04	0.039	0.042	0.041
													0.057	0.047	0.045	0.045	0.045	0.043	0.042	0.042	0.045	0.05	0.045	0.041
											Ratio (F/B)		50.9057	52.9239	43.3483	27.1237	19.2184	10.5233	11.0976	3.71951	2.17647	1.46067	1.17241	1.10976
											hAEV5	F	2.413	1.842	1.196	0.709	0.315	0.232	0.137	0.104	0.064	0.052	0.046	0.043
													2.372	1.861	1.222	0.715	0.323	0.228	0.131	0.085	0.06	0.053	0.043	0.039
												B	0.049	0.045	0.044	0.052	0.042	0.043	0.04	0.04	0.04	0.039	0.042	0.041
													0.057	0.047	0.045	0.045	0.045	0.043	0.042	0.042	0.045	0.05	0.045	0.041
											Ratio (F/B)		45.1415	40.25	27.1685	14.6804	7.33333	5.34884	3.26829	2.30488	1.45882	1.17978	1.02299	1
											hAEV6-Q588R	F	2.286	1.724	1.12	0.614	0.388	0.223	0.133	0.083	0.063	0.052	0.048	0.044
													2.3	1.681	1.142	0.687	0.383	0.214	0.131	0.084	0.065	0.05	0.046	0.043
												B	0.06	0.059	0.059	0.098	0.05	0.045	0.043	0.041	0.04	0.041	0.043	0.04
													0.068	0.056	0.054	0.055	0.079	0.047	0.044	0.045	0.042	0.042	0.042	0.046
											Ratio (F/B)		35.8281	29.6087	20.0177	8.50327	5.97674	4.75	3.03448	1.94186	1.56098	1.22892	1.10588	1.01163
										Dilution			400	800	1600	3200	6400	12800	25600	51200	102400	204800	409600	819200
										Pt 4	AAV9	F	2.712	2.6	2.575	2.327	1.788	1.176	0.726	0.384	0.218	0.131	0.083	0.061
													2.769	2.736	2.587	2.312	1.763	1.198	0.7	0.39	0.214	0.128	0.079	0.06
												B	0.089	0.061	0.065	0.039	0.043	0.042	0.041	0.041	0.04	0.04	0.041	0.041
													0.07	0.052	0.049	0.046	0.044	0.049	0.063	0.043	0.043	0.042	0.042	0.041
											Ratio (F/B)		34.4717	47.2212	45.2807	54.5765	40.8161	26.0879	13.7115	9.21429	5.20482	3.15854	1.95181	1.47561
											hAEV5	F	2.762	2.363	2.281	1.734	0.376	0.303	0.375	0.212	0.13	0.083	0.085	0.051
													2.735	2.633	2.33	1.798	0.361	0.302	0.385	0.211	0.126	0.08	0.057	0.048
												B	0.089	0.061	0.065	0.039	0.043	0.042	0.041	0.041	0.04	0.04	0.041	0.041
													0.07	0.052	0.049	0.046	0.044	0.049	0.063	0.043	0.043	0.042	0.042	0.041
											Ratio (F/B)		34.5723	44.2124	40.4474	41.5529	8.47126	6.64835	7.30769	5.03571	3.08434	1.9878	1.71084	1.20732
											hAEV6-Q588R	F	1.627	0.708	0.848	0.546	0.314	0.184	0.121	0.078	0.06	0.05	0.051	0.046
													1.608	1.244	0.862	0.544	0.305	0.181	0.112	0.078	0.06	0.05	0.045	0.042
												B	0.079	0.062	0.073	0.06	0.061	0.049	0.044	0.043	0.042	0.04	0.041	0.04
													0.079	0.072	0.095	0.066	0.06	0.08	0.045	0.049	0.044	0.045	0.043	0.043
											Ratio (F/B)		20.4747	14.5672	10.1786	8.65079	5.1157	2.82946	2.61798	1.69565	1.39535	1.17647	1.14286	1.06024
										Dilution			400	800	1600	3200	6400	12800	25600	51200	102400	204800	409600	819200
										Pt 5	AAV9	F	2.77	2.769	2.709	2.631	2.4	1.922	1.311	0.991	0.837	0.54	0.137	0.088
													2.819	2.81	2.768	2.675	2.409	1.938	1.344	0.999	0.735	0.543	0.153	0.087
												B	0.062	0.05	0.045	0.042	0.041	0.04	0.04	0.04	0.047	0.04	0.041	0.039
													0.068	0.057	0.048	0.045	0.045	0.064	0.042	0.042	0.042	0.042	0.042	0.041
											Ratio (F/B)		42.9923	52.1402	58.8925	60.9885	55.9186	37.1154	32.378	24.2683	17.6629	13.2073	3.49398	2.1875
											hAEV5	F	2.814	2.797	2.66	1.992	1.548	0.965	0.354	0.221	0.238	0.138	0.086	0.062
													2.855	2.831	2.663	1.9	1.558	0.966	0.327	0.226	0.238	0.134	0.083	0.057
												B	0.062	0.05	0.045	0.042	0.041	0.04	0.04	0.04	0.047	0.04	0.041	0.039
													0.068	0.057	0.048	0.045	0.045	0.064	0.043	0.042	0.042	0.042	0.042	0.041
											Ratio (F/B)		43.6077	52.5981	57.2366	44.7356	36.1163	18.5673	8.20482	5.45122	5.34831	3.31707	2.03614	1.4875
											hAEV6-Q588R	F	1.627	1.443	1.213	0.914	0.604	0.39	0.233	0.139	0.092	0.065	0.053	0.046
													1.576	1.406	1.164	0.877	0.593	0.369	0.223	0.136	0.087	0.063	0.051	0.045
												B	0.093	0.081	0.11	0.057	0.064	0.044	0.045	0.041	0.04	0.059	0.04	0.039
													0.101	0.089	0.138	0.064	0.053	0.047	0.044	0.043	0.043	0.0423	0.042	0.042
											Ratio (F/B)		16.5103	16.7588	9.58468	14.8017	10.2308	8.34066	5.1236	3.27381	2.15663	1.26357	1.26829	1.12346
										Dilution			400	800	1600	3200	6400	12800	25600	51200	102400	204800	409600	819200
										Pt 6	AAV9	F	2.802	2.806	2.821	2.931	2.673	2.394	1.936	1.311	0.78	0.416	0.392	0.132
													2.832	2.871	2.875	2.817	2.705	2.429	1.949	1.31	0.781	0.419	0.394	0.13
												B	0.048	0.044	0.042	0.041	0.041	0.041	0.04	0.04	0.04	0.04	0.04	0.038
													0.051	0.046	0.044	0.045	0.043	0.043	0.042	0.042	0.042	0.042	0.043	0.042
											Ratio (F/B)		56.9091	63.0778	66.2326	66.8372	64.0238	57.4167	47.378	31.9634	19.0366	10.1829	9.46988	3.275
											hAEV5	F	2.846	3.052	2.872	2.863	1.698	1.314	0.942	0.422	0.338	0.249	0.193	0.112
													2.83	2.887	2.898	2.839	1.711	1.371	0.97	0.423	0.333	0.245	0.19	0.105
												B	0.048	0.044	0.042	0.041	0.041	0.041	0.04	0.04	0.04	0.04	0.04	0.038
													0.051	0.046	0.044	0.045	0.043	0.043	0.042	0.042	0.042	0.042	0.043	0.042
											Ratio (F/B)		57.3333	65.9889	67.093	66.3023	40.5833	31.9643	23.3171	10.3049	8.18293	6.02439	4.61446	2.7125
											hAEV6-Q588R	F	1.874	1.755	1.587	1.392	1.146	0.825	0.521	0.32	0.188	0.114	0.077	0.06
													1.827	1.727	1.546	1.353	1.101	0.807	0.509	0.307	0.179	0.113	0.074	0.057
												B	0.084	0.067	0.091	0.09	0.079	0.045	0.044	0.042	0.042	0.041	0.041	0.04
													0.077	0.096	0.09	0.133	0.113	0.05	0.046	0.046	0.044	0.044	0.044	0.043
											Ratio (F/B)		22.9876	21.362	17.3094	12.3094	11.7031	17.1789	11.4444	7.125	4.26744	2.67059	1.77647	1.40964

## Sheet: Figure 7g
	Raw Data Biodistribution
	Organ	Brain		Liver		Spleen		Pancreas		Kidney		Lung		Heart		Muscle
	Capsid	wtAAV9	hAEV5	wtAAV9	hAEV5	wtAAV9	hAEV5	wtAAV9	hAEV5	wtAAV9	hAEV5	wtAAV9	hAEV5	wtAAV9	hAEV5	wtAAV9	hAEV5
	female mice	0.567	0.026	20.245	5.68	0.166	0.04	2.163	0.267	1.25	0.763	1.808	0.31	66.06	28.884	2.992	1.468
		0.37	0.126	23.76	5.871	0.094	0.019	6.188	0.078	2.942	1.834	1.43	0.324	90.205	31.561	6.226	1.651
		0.221		21.644		0.111		5.926		0.697		1.505		77.511		4.432
	male mice	0.22	0.12	35.711	18.076	0.281	0.019	4.192	1.503	4.037	0.532	1.663	0.342	120.827	28.214	2.886	0.73
		0.84	0.188	62.134	7.054	0.33	0.028	4.605	0.336	1.664	0.951	1.389	0.13	68.945	59.684	3.887	2.115
		0.411		46.947		0.151		9.45		2.37		1.843		136.328		2.587
	mean	0.438167	0.115	35.0735	9.17025	0.188833	0.0265	5.42067	0.546	2.16	1.02	1.60633	0.2765	93.3127	37.0857	3.835	1.491
	Biodistribution Normalized to Liver Transduction
	Organ	Brain		Liver		Spleen		Pancreas		Kidney		Lung		Heart		Muscle
	Capsid	wtAAV9	hAEV5	wtAAV9	hAEV5	wtAAV9	hAEV5	wtAAV9	hAEV5	wtAAV9	hAEV5	wtAAV9	hAEV5	wtAAV9	hAEV5	wtAAV9	hAEV5
	female mice	0.0161661	0.00283526	0.577216	0.619394	0.00473292	0.00436193	0.0616705	0.0291159	0.0356394	0.0832038	0.0515489	0.033805	1.88347	3.14975	0.0853066	0.160083
		0.0105493	0.0137401	0.677435	0.640222	0.00268009	0.00207192	0.176429	0.00850577	0.083881	0.199995	0.0407715	0.0353316	2.57188	3.44167	0.177513	0.180039
		0.00630105		0.617104		0.00316478		0.168959		0.0198726		0.0429099		2.20996		0.126363
	male mice	0.00627254	0.0130858	1.01818	1.97116	0.00801175	0.00207192	0.11952	0.1639	0.115101	0.0580137	0.0474147	0.0372945	3.44497	3.07669	0.0822843	0.0796052
		0.0239497	0.0205011	1.77154	0.769227	0.00940881	0.00305335	0.131296	0.0366402	0.0474432	0.103705	0.0396025	0.0141763	1.96573	6.50844	0.110824	0.230637
		0.0117182		1.33853		0.00430524		0.269434		0.0675724		0.0525468		3.88692		0.0737594
	mean	0.0124928	0.0125406	1	1	0.00538393	0.00288978	0.154552	0.0595404	0.061585	0.111229	0.0457991	0.0301518	2.66049	4.04414	0.109342	0.162591

## Sheet: Supplementary Figure 1b
	Length of CDR3 (VH) in aa
	Group A	Group B	Group C	Group D
	23	22	24	15
	22	21	23	14
	22	19	22
	21	18
	21
	21
	21
MEAN	21.5714	20	23	14.5
STDEV	0.786796	1.82574	1	0.707107

## Sheet: Supplementary Figure 3
								Sample	Primary Antibody	Secondary Antibody
								mAb 1-1	mAb 1-1	Goat pAb to Hu
								mAb 1-2	mAb 1-2	Goat pAb to Hu
								mAb 1-3	mAb 1-3	Goat pAb to Hu
								mAb 1-4	mAb 1-4	Goat pAb to Hu
								mAb 1-5	mAb 1-5	Goat pAb to Hu
								mAb 1-6	mAb 1-6	Goat pAb to Hu
								mAb 1-7	mAb 1-7	Goat pAb to Hu
								mAb 2-1	mAb 2-1	Goat pAb to Hu
								mAb 2-2	mAb 2-2	Goat pAb to Hu
								mAb 2-3	mAb 2-3	Goat pAb to Hu
								mAb 2-4	mAb 2-4	Goat pAb to Hu
								mAb 2-5	mAb 2-5	Goat pAb to Hu
								mAb 2-6	mAb 2-6	Goat pAb to Hu
								mAb 2-7	mAb 2-7	Goat pAb to Hu
								mAb 3-1	mAb 3-1	Goat pAb to Hu
								mAb 3-2	mAb 3-2	Goat pAb to Hu
								mAb 3-3	mAb 3-3	Goat pAb to Hu
								mAb 3-4	mAb 3-4	Goat pAb to Hu
								mAb 3-5	mAb 3-5	Goat pAb to Hu
								mAb 3-6	mAb 3-6	Goat pAb to Hu
								mAb 3-7	mAb 3-7	Goat pAb to Hu
								mAb-B1	mAb-B1	Anti-mouse IgG

## Sheet: Supplementary Figure 8
																Sample	Primary Antibody	Secondary Antibody
																mAb 1-1	mAb 1-1	Goat pAb to Hu
																mAb 1-2	mAb 1-2	Goat pAb to Hu
																mAb 1-3	mAb 1-3	Goat pAb to Hu
																mAb 1-4	mAb 1-4	Goat pAb to Hu
																mAb 1-5	mAb 1-5	Goat pAb to Hu
																mAb 1-6	mAb 1-6	Goat pAb to Hu
																mAb 1-7	mAb 1-7	Goat pAb to Hu
																mAb 2-1	mAb 2-1	Goat pAb to Hu
																mAb 2-2	mAb 2-2	Goat pAb to Hu
																mAb 2-3	mAb 2-3	Goat pAb to Hu
																mAb 2-4	mAb 2-4	Goat pAb to Hu
																mAb 2-5	mAb 2-5	Goat pAb to Hu
																mAb 2-6	mAb 2-6	Goat pAb to Hu
																mAb 2-7	mAb 2-7	Goat pAb to Hu
																mAb 3-1	mAb 3-1	Goat pAb to Hu
																mAb 3-2	mAb 3-2	Goat pAb to Hu
																mAb 3-3	mAb 3-3	Goat pAb to Hu
																mAb 3-4	mAb 3-4	Goat pAb to Hu
																mAb 3-5	mAb 3-5	Goat pAb to Hu
																mAb 3-6	mAb 3-6	Goat pAb to Hu
																mAb 3-7	mAb 3-7	Goat pAb to Hu
																mAb B1	mAb B1	Anti-mouse IgG

## Sheet: Supplementary Figure 9
	Endpoint Dilution Titer Supplementary Figure 9a						Endpoint Dilution Titer Supplementary Figure 9a
	Capsid	AAV9	hAEV6-Q588R	Reduction			Capsid	Patien Cohort	AAV9	hAEV6-Q588R	Reduction
	endpoint dilutions (for individual donor samples)	n/a	12.5	n/a			endpoint dilutions	children precluded from clinical trial for a neurodegenerative disease	400	400	1
		400	50	8					6400	800	8
		200	800	0.25				mothers of infants precluded from receiving Zolgensma	1600	200	8
		3200	100	32					6400	800	8
		3200	800	4
		1600	200	8
		12800	1600	8
		400	25	16
		12.5	200	0.0625

## Sheet: Supplementary Figure 10
	Organ	Brain		Liver		Spleen		Pancreas		Kidney		Lung		Heart		Muscle
	Capsid	wtAAV9	hAEV5	wtAAV9	hAEV5	wtAAV9	hAEV5	wtAAV9	hAEV5	wtAAV9	hAEV5	wtAAV9	hAEV5	wtAAV9	hAEV5	wtAAV9	hAEV5
	female mice	0.567	0.026	20.245	5.68	0.166	0.04	2.163	0.267	1.25	0.763	1.808	0.31	66.06	28.884	2.992	1.468
		0.37	0.126	23.76	5.871	0.094	0.019	6.188	0.078	2.942	1.834	1.43	0.324	90.205	31.561	6.226	1.651
		0.221		21.644		0.111		5.926		0.697		1.505		77.511		4.432
	male mice	0.22	0.12	35.711	18.076	0.281	0.019	4.192	1.503	4.037	0.532	1.663	0.342	120.827	28.214	2.886	0.73
		0.84	0.188	62.134	7.054	0.33	0.028	4.605	0.336	1.664	0.951	1.389	0.13	68.945	59.684	3.887	2.115
		0.411		46.947		0.151		9.45		2.37		1.843		136.328		2.587
	mean	0.438167	0.115	35.0735	9.17025	0.188833	0.0265	5.42067	0.546	2.16	1.02	1.60633	0.2765	93.3127	37.0857	3.835	1.491
